# Supplementary material for: Stakeholder Views on the Potential Benefits and Feasibility of an Equestrian Industry-Specific Health, Safety and Welfare Management System
Source: Animals (Basel). 2024 Nov 28;14(23):3450. doi: 10.3390/ani14233450 (PMC11640081; doi:10.3390/ani14233450)
Supplement: Supplementary file 1 [file animals-14-03450-s001.zip]

Archive with 1 entries (1 files):
- animals-3245487-supplementary.pdf
